# Supplementary material for: Genetic Spatiotemporal Anatomy of Plasmodium vivax Malaria Episodes in Greece, 2009–2013
Source: Emerg Infect Dis. 2018 Mar;24(3):541–8. doi: 10.3201/eid2403.170605 (PMC5823331; doi:10.3201/eid2403.170605)
Supplement: Technical Appendix 1 — Haplotype description of 118 Plasmodium vivax isolates and epidemiologic information on residents and migrants with parasitemia, Greece, 2009–2013. [file 17-0605-Techapp-s1.xlsx]

## Sheet: Distinct Haplotypes (9 Markers)
Article DOI: https://doi.org/10.3201/eid2403.170605
Genetic Spatiotemporal Anatomy of Plasmodium vivax Malaria Episodes in Greece, 2009–2013
Table 1. Distinct haplotypes and haplotype families, by location, Greece, 2009–2013
	Date of First Record		MS7	MS5	MS1	MS12	m3502	MS20	m1501	MS8		msp3		Haplotypes		Cases (n)		Residents	Migrants		Totals
			Samples from Laconia
Lac09-1	2009-08-14		139	175	245	226	191	x	107	x		A12		La1*		1		1	-
Lac09-2	2009-09-05		139	175	245	226	191	221	107	256		A12		La1		3		3	-		4
Lac10-1	2010-07-11		145	178	251	242	x	205	x	245		C3		La2		1		1	-
Lac11-1	2011-05-23		145	172	242	184	151	238	150	273		A3		La3		1		1	-
Lac11-7	2011-08-29		145	175	245	217	x	176	128	219		A10		La4*		1			1
Lac11-2	2011-09-10		145	175	245	233	151	176	128	219		A10		La4-1		1		-	1
Lac11-13	2011-07-22		145	175	245	217	151	176	128	219		A10		La4-2		24		18	6
Lac11-19	2011-09-13		145	175	245	217	151	176	128	x		A10		La4-2*		1		-	1
Lac11-23	2011-09-24		145	175	245	217	151	176	x	219		A10		La4-2*		1		1	-
Lac11-25	2011-09-25		145	175	245	217	142	176	121	219		A10		La4-3		1		1	-
Lac11-26	2011-09-26		145	175	245	217	151	176	100	219		A10		La4-4		2		2	-
Lac12-30	2012-11-18		145	175	245	217	157	176	128	219		A10		La4-5		1		1	-		32
Lac11-4	2011-08-05		145	172	248	226	142	205	193	228		A3		La5-1		1		1	-
Lac12-1	2012-03-23		145	172	248	226	142	205	193	295		A3		La5-2		1		-	1		2
Lac11-24	2011-09-24		139	175	245	233	x	176	x	280		A10		La6*		1		1	-
Lac11-5	2011-08-12	M	139	175	245	233	142	176	121	280		A10		La6-1		11		6	5
Lac11-28	2011-09-30	M	139	175	245	233	142	176	128	280		A10		La6-2		1		1	-		13
Lac11-16	2011-09-11		155	172	242	214	142	215	262	238		B		La7		1		-	1
Lac12-2	2012-04-03		139	175	242	229	142	179	196	225		A3		La8		1		1	-
Lac12-4	2012-06-06		145	178	242	217	142	179	165	320		A15		La9		1		-	1
Lac12-5	2012-06-18		155	185	238	220	133	176	121	254		C3		La10		1		-	1
Lac12-8	2012-07-08		145	172	242	233	151	205	158	262		A11		La11		1		-	1
Lac12-9	2012-07-17		145	172	242	214	217	179	107	235		A15		La12		1		-	1
Lac12-11	2012-07-26		145	172	238	217	191	179	135	251		A11		La13		1		-	1
Lac12-13	2012-07-29	Mm	139	175	238	214	142	184	114	270		A/C		La14		1		-	1
Lac12-15	2012-08-10		155	187	242	214	183	202	100	259		B2		La15		1		-	1
Lac12-17	2012-08-24		145	172	242	229	199	179	199	256		A18		La16		1		-	1
Lac12-19	2012-08-26		145	172	245	217	151	182	107	256		A20		La17		1		-	1
Lac12-21	2012-08-27		152	175	248	226	199	179	107	238		A21		La18		1		-	1
Lac12-29	2012-11-02		145	172	242	229	207	187	258	238		B3		La19		1		-	1
Lac13-1	2013-06-01		149	175	235	229	142	184	100	320		C3		La20		1		-	1
Lac12-7	2012-07-07		145	172	242	223	142	179	193	270		C3		Gr-4		1		-	1
Totals														Total		67		38	29
			Samples from the other regions of Greece
Evi11-1	2011-07-10		145	172	242	220	151	176	121	262		A5		Gr1-1		1		1	-
Evi12-1	2012-02-24		145	172	242	220	151	179	121	262		A5		Gr1-2		1		1	-		2
Lar11-1	2011-07-31		149	175	245	229	133	184	276	320		C3		Gr2		1		1	-
Vio11-1	2011-08-13		149	187	232	226	176	190	135	245		A5		Gr3		1		1	-
Att11-1	2011-08-25		145	172	242	223	142	179	193	270		C3		Gr4		5		6	-
Att12-3	2012-07-01		145	172	242	x	142	x	193	270		C3		Gr4*		1		1	-		6
Att11-2	2011-09-16		139	178	238	226	183	218	125	x		C3		Gr5		1		-	1
Ath11-1	2011-09-26		145	185	238	233	151	221	128	235		A4		Gr6		1		-	1
Att11-4	2011-10-05		145	172	242	226	151	179	100	277		A2		Gr7		1		-	1
Cor12-1	2012-01-10		145	178	248	217	151	199	158	248		A5		Gr8		1		-	1
Ath12-1	2012-01-14		149	175	235	214	151	179	100	251		A5		Gr9		1		-	1
Arg12-1	2012-05-24		145	178	238	214	142	208	143	277		C3		Gr10		1		-	1
Ath12-2	2012-06-01		139	178	242	239	151	179	206	280		A5		Gr11		1		-	1
Vio12-1	2012-06-05		139	172	238	223	142	187	128	267		A18		Gr12		1		-	1
Att12-2	2012-06-22		145	172	232	242	191	187	135	242		B6		Gr13		1		-	1
Att12-4	2012-07-02		155	181	245	229	142	218	100	x		A17		Gr14		1		-	1
Ait12-1	2012-07-14		155	172	238	229	133	179	100	x		B3		Gr15		1		-	1
Att12-6	2012-07-30		145	175	245	217	151	221	121	219		A19		Gr16		1		-	1
Att12-7	2012-08-08		145	172	238	220	142	215	135	x		C1		Gr17		1		-	1
Xan12-1	2012-08-26	Mm	145	172	242	220	176	176	107	225		A/C		Gr18		1		1	-
Ath12-3	2012-09-04		139	181	238	226	183	199	121	254		A3		Gr19		1		-	1
VioEvi12-1	2012-09-09		145	178	232	226	167	212	100	259		A22		Gr20		1		1	-
Att12-9	2012-09-14		145	187	238	229	167	173	100	238		A16		Gr21		1		-	1
Att12-10	2012-09-15		145	172	235	226	151	179	135	254		A24		Gr22		1		-	1
Ion12-1	2012-10-01	Mm	139	178	238	226	183	170	107	285		A/C		Gr23		1		-	1
Ath12-4	2012-10-01		145	172	232	210	167	212	135	273		A3		Gr24		1		-	1
Evi12-2	2012-10-16		145	181	235	229	x	179	100	248		A5		Gr25		1		-	1
Att12-11	2012-11-11		145	187	251	223	160	179	114	259		A2		Gr26		1		-	1
Cre12-1	2012-11-23		139	172	248	x	151	182	158	320		B2		Gr27		1		-	1
Ath13-1	2013-08-01		139	181	238	217	151	196	165	285		A14		Gr28		1		-	1
Ait13-1	2013-08-01		145	172	242	220	142	215	206	235		C3		Gr29		1		-	1
Att13-1	2013-07-09		145	172	245	x	142	199	93	222		A3		Gr30		1		-	1
Evr13-1	2013-09-27		145	185	235	214	160	179	114	254		A18		Gr31		1		1	-
Evr13-2	2013-10-22		145	187	235	214	160	176	114	254		A18		Gr32		1		1	-
Kar12-1	2012-09-03		149	172	238	229	151	182	107	259		A16		Ka		12		3	9
Totals														Total		50		18	33

## Sheet: Haplotypes All Samples
Article DOI: https://doi.org/10.3201/eid2403.170605
Genetic Spatiotemporal Anatomy of Plasmodium vivax Malaria Episodes in Greece, 2009–2013
Table 2. Haplotype information and ethnicity of patients, by location and year of symptoms onset, Greece, 2009–2013
			Residents					Migrants																									Residents					Migrants
	Date		Gr	Ro	Mo	Pl		Pk	Af	Bd			MS7	MS5	MS1	MS12	m3502	MS20	m1501	MS8		msp3	Genotypes Code Figure		MS16	MSP1f3	Pv3.27	MS10		Haplotype Subtypes			Gr	Ro	Mo	Pl		Pk	Af	Bd
Evi11-1	2011-07-10		1										145	172	242	220	151	176	121	262		A5	Gr1										1
Lar11-1	2011-07-31		1										149	175	245	229	133	184	276	320		C3	Gr2										1
Vio11-1	2011-08-13		1										149	187	232	226	176	190	135	245		A5	Gr3										1
Att11-1	2011-08-25		1										145	172	242	223	142	179	193	270		C3	Gr4		451	255	304	201		Gr-4a			1
Att11-2	2011-08-25		1										145	172	242	223	142	179	193	270		C3	Gr4		371	255	304	198		Gr-4b			1
Att11-3	2011-09-16							1					139	178	238	226	183	218	125	x		C3	Gr5															1
Ath11-1	2011-09-26							1					145	185	238	233	151	221	128	235		A4	Gr6															1
Att11-4	2011-10-05							1					145	172	242	226	151	179	100	277		A2	Gr7															1
Cor12-1	2012-01-10							1					145	178	248	217	151	199	158	248		A5	Gr8															1
Ath12-1	2012-01-14								1				149	175	235	214	151	179	100	251		A5	Gr9																1
Evi12-1	2012-02-24		1									R	145	172	242	220	151	179	121	262		A5	Gr1										1
Arg12-1	2012-05-24							1					145	178	238	214	142	208	143	277		C3	Gr10															1
Att12-1	2012-05-25		1										145	172	242	223	142	179	193	270		C3	Gr4		451	255	304	198		Gr-4c			1
Ath12-2	2012-06-01								1				139	178	242	239	151	179	206	280		A5	Gr11																1
Vio12-1	2012-06-05							1					139	172	238	223	142	187	128	267		A18	Gr12															1
Att12-2	2012-06-22							1					145	172	232	242	191	187	135	242		B6	Gr13															1
Att12-3	2012-07-01		1										145	172	242	x	142	x	193	270		C3	Gr4		451	255	220	198		Gr-4d			1
Att12-4	2012-07-02								1				155	181	245	229	142	218	100	x		A17	Gr14																1
Ait12-1	2012-07-14							1					155	172	238	229	133	179	100	x		B3	Gr15															1
Att12-5	2012-07-17		1										145	172	242	223	142	179	193	270		C3	Gr4		451	255	304	198		Gr-4c			1
Att12-6	2012-07-30							1					145	175	245	217	151	221	121	219		A19	Gr16															1
Att12-7	2012-08-08							1					145	172	238	220	142	215	135	x		C1	Gr17															1
Att12-8	2012-08-14		1										145	172	242	223	142	179	193	270		C3	Gr4		371	255	x	198		Gr-4b*			1
Xan12-1	2012-08-26		1									Mm	145	172	242	220	176	176	107	225		A/C	Gr18										1
Ath12-3	2012-09-04							1					139	181	238	226	183	199	121	254		A3	Gr19															1
VioEvi12-1	2012-09-09		1										145	178	232	226	167	212	100	259		A22	Gr20		400	255	451	180					1
Att12-9	2012-09-14							1					145	187	238	229	167	173	100	238		A16	Gr21		395	270	279	201										1
Att12-10	2012-09-15							1					145	172	235	226	151	179	135	254		A24	Gr22															1
Ath12-4	2012-10-01							1				Mm	139	178	238	226	183	170	107	285		A/C	Gr23															1
Ion12-1	2012-10-01							1					145	172	232	210	167	212	135	273		A3	Gr24															1
Evi12-2	2012-10-16							1					145	181	235	229	x	179	100	248		A5	Gr25															1
Att12-11	2012-11-11							1					145	187	251	223	160	179	114	259		A2	Gr26															1
Cre12-1	2012-11-23							1					139	172	248	x	151	182	158	320		B2	Gr27															1
Ath13-1	2012-08-01							1					139	181	238	217	151	196	165	285		A14	Gr28															1
Ait13-1	2012-08-01							1					145	172	242	220	142	215	206	235		C3	Gr29															1
Att13-1	2013-07-09							1					145	172	245	x	142	199	93	222		A3	Gr30															1
Evi13-1	2013-09-27		1										145	185	235	214	160	179	114	254		A18	Gr31										1
Evi13-2	2013-10-22		1										145	187	235	214	160	176	114	254		A18	Gr32										1
	Totals		14	0	0	0		21	3	0	38																				Totals		14	0	0	0		21	3	0	38
Kar12-1	2012-09-03								1				149	172	238	229	151	182	107	259		A16	Ka																1
Kar12-2	2012-09-13								1				149	172	238	229	151	182	107	259		A16	Ka		412	261	236	183		Ka-1a									1
Kar12-3	2012-09-15								1				149	172	238	229	151	182	107	259		A16	Ka		412	261	317	183		Ka-1b									1
Kar12-4	2012-09-20									1			149	172	238	229	151	182	107	259		A16	Ka		412	261	320	183		Ka-1c										1
Kar12-5	2012-09-22			1									149	172	238	229	151	182	107	259		A16	Ka		412	261	317	183		Ka-1b				1
Kar12-6	2012-09-25								1				149	172	238	229	151	182	107	259		A16	Ka		412	261	317	183		Ka-1b									1
Kar12-7	2012-09-25								1				149	172	238	229	151	182	107	259		A16	Ka		412	261	317	183		Ka-1b									1
Kar12-8	2012-09-30			1									149	172	238	229	151	182	107	259		A16	Ka		412	261	317	183		Ka-1b				1
Kar12-9	2012-09-30								1				149	172	238	229	151	182	107	259		A16	Ka		412	261	320	183		Ka-1c									1
Kar12-10	2012-10-11									1			149	172	238	229	151	182	107	259		A16	Ka		412	261	138	183		Ka-1d										1
Kar12-11	2012-10-30								1				149	172	238	229	151	182	107	259		A16	Ka																1
Kar13-1	2013-11-02		1										149	172	238	229	151	182	107	259		A16	Ka										1
	Totals		1	2	0	0		0	7	2	12																				Totals		1	2	0	0		0	7	2	12
Lac09-1	2009-08-14		1										139	175	245	226	191	x	107	x		A12	La-1										1
Lac09-2	2009-09-05		1										139	175	245	226	191	221	107	256		A12	La-1										1
Lac09-3	2009-09-06		1										139	175	245	226	191	221	107	256		A12	La-1										1
Lac09-4	2009-09-07		1										139	175	245	226	191	221	107	256		A12	La-1										1
Lac10-1	2010-07-11		1										145	178	251	242	x	205	x	245		C3	La-2										1
Lac11-1	2011-05-23		1										145	172	242	184	151	238	150	273		A3	La-3										1
Lac11-2	2011-07-22		1										145	175	245	217	151	176	128	219		A10	La4-1										1
Lac11-3	2011-07-23		1										145	175	245	217	151	176	128	219		A10	La4-2		497	234	279	x		La4-2a			1
Lac11-4	2011-08-05				1								145	172	248	226	142	205	193	228		A3	La5-1		280	234	409	207		La5-1					1
Lac11-5	2011-08-12							1				M	139	175	245	233	142	176	121	280		A10	La6-1		390	261	371	194		La6-1								1
Lac11-6	2011-08-27		1										145	175	245	217	151	176	128	219		A10	La4-2		325	x	279	186		La4-2b			1
Lac11-7	2011-08-29							1					145	175	245	217	x	176	128	219		A10	La4*		325	234	279	186		La4-2b								1
Lac11-8	2011-08-30		1										145	175	245	217	151	176	128	219		A10	La4-2		325	234	279	186		La4-2b			1
Lac11-9	2011-09-02							1				M	145	175	245	217	151	176	128	219		A10	La4-2		325	234	279	186		La4-2b								1
Lac11-10	2011-09-02							1					145	175	245	217	151	176	128	219		A10	La4-2		325	234	279	186		La4-2b								1
Lac11-11	2011-09-03							1				M	139	175	245	233	142	176	121	280		A10	La6-1		390	261	371	194		La6-1								1
Lac11-12	2011-09-05							1				M	139	175	245	233	142	176	121	280		A10	La6-1		390	261	371	194		La6-1								1
Lac11-13	2011-09-10							1					145	175	245	233	151	176	128	219		A10	La4-2		325	x	279	186		La4-2b								1
Lac11-14	2011-09-10		1									M	139	175	245	233	142	176	121	280		A10	La6-1		390	261	371	194		La6-1			1
Lac11-15	2011-09-10							1				M	139	175	245	233	142	176	121	280		A10	La6-1		390	x	371	194		La6-1								1
Lac11-16	2011-09-11							1					155	172	242	214	142	215	262	238		B	La7										1
Lac11-17	2011-09-12		1									M	139	175	245	233	142	176	121	280		A10	La6-1		390	261	371	194		La6-1			1
Lac11-18	2011-09-13							1					145	175	245	217	151	176	128	219		A10	La4-2		325	234	279	186		La4-2b								1
Lac11-19	2011-09-13							1					145	175	245	217	151	176	128	x		A10	La4-2*															1
Lac11-20	2011-09-14		1										145	175	245	217	151	176	128	219		A10	La4-2		325	234	279	186		La4-2b			1
Lac11-21	2011-09-17		1										145	175	245	217	151	176	128	219		A10	La4-2		497	234	279	186		La4-2a			1
Lac11-22	2011-09-21		1										145	175	245	217	151	176	128	219		A10	La4-2		325	234	279	186		La4-2b			1
Lac11-23	2011-09-24		1										145	175	245	217	151	176	x	219		A10	La4-2*										1
Lac11-24	2011-09-24		1									M	139	175	245	233	x	176	x	280		A10	La6*										1
Lac11-25	2011-09-25		1										145	175	245	217	142	176	121	219		A10	La4-3										1
Lac11-26	2011-09-26		1										145	175	245	217	151	176	100	219		A10	La4-4										1
Lac11-27	2011-09-29		1										145	175	245	217	151	176	128	219		A10	La4-2		325	234	x	x		La4-2b			1
Lac11-28	2011-09-30			1								M	139	175	245	233	142	176	128	280		A10	La6-2											1
Lac11-29	2011-10-03					1							145	175	245	217	151	176	128	219		A10	La4-2		325	234	279	186		La4-2b						1
Lac11-30	2011-10-18		1										145	175	245	217	151	176	100	219		A10	La4-4										1
Lac12-1	2012-03-23								1				145	172	248	226	142	205	193	295		A3	La5-2		421	234	409	207		La5-2									1
Lac12-2	2012-04-03				1								139	175	242	229	142	179	196	225		A3	La8		362	234	189	207							1
Lac12-3	2012-05-20							1					145	175	245	217	151	176	128	219		A10	La4-2		325	234	279	186		La4-2b								1
Lac12-4	2012-06-06							1					145	178	242	217	142	179	165	320		A15	La9															1
Lac12-5	2012-06-18							1					155	185	238	220	133	176	121	254		C3	La10															1
Lac12-6	2012-06-30		1										145	175	245	217	151	176	128	219		A10	La4-2		325	234	279	186		La4-2b			1
Lac12-7	2012-07-07								1				145	172	242	223	142	179	193	270		C3	Gr-4																1
Lac12-8	2012-07-08							1					145	172	242	233	151	205	158	262		A11	La11															1
Lac12-9	2012-07-17							1					145	172	242	214	217	179	107	235		A15	La12															1
Lac12-10	2012-07-24		1										145	175	245	217	151	176	128	219		A10	La4-2		325	234	x	186		La4-2b			1
Lac12-11	2012-07-26							1					145	172	238	217	191	179	135	251		A11	La13															1
Lac12-12	2012-07-27		1										145	175	245	217	151	176	128	219		A10	La4-2		220	234	279	186		La4-2c			1
Lac12-13	2012-07-29							1				Mm	139	175	238	214	142	184	114	270		A/C	La14		453	261	350	186										1
Lac12-14	2012-07-31				1								145	175	245	217	151	176	128	219		A10	La4-2		x	x	279	x		La4-2*					1
Lac12-15	2012-08-10								1				155	187	242	214	183	202	100	259		B2	La15																1
Lac12-16	2012-08-14		1									M/R	139	175	245	233	142	176	121	280		A10	La6-1		390	261	371	194		La6-1			1
Lac12-17	2012-08-24							1					145	172	242	229	199	179	199	256		A18	La16															1
Lac12-18	2012-08-25							1				M/R	139	175	245	233	142	176	121	280		A10	La6-1		390	261	271	194		La6-1								1
Lac12-19	2012-08-26							1					145	172	245	217	151	182	107	256		A20	La17															1
Lac12-20	2012-08-27		1									M	139	175	245	233	142	176	121	280		A10	La6-1										1
Lac12-21	2012-08-27							1					152	175	248	226	199	179	107	238		A21	La18															1
Lac12-22	2012-09-13		1										145	175	245	217	151	176	128	219		A10	La4-2		497	234	x	186		La4-2a			1
Lac12-23	2012-09-26		1									M	139	175	245	233	142	176	121	280		A10	La6-1		390	261	371	194		La6-1			1
Lac12-24	2012-10-03		1									R	145	175	245	217	151	176	128	219		A10	La4-2										1
Lac12-25	2012-10-06		1										145	175	245	217	151	176	128	219		A10	La4-2		325	234	279	186		La4-2b			1
Lac12-26	2012-10-07							1					145	175	245	217	151	176	128	219		A10	La4-2		325	x	227	186		La4-2b								1
Lac12-27	2012-10-11		1									M	139	175	245	233	142	176	121	280		A10	La6-1										1
Lac12-28	2012-10-15			1									145	175	245	217	151	176	128	219		A10	La4-2		325	234	279	186		La4-2b				1
Lac12-29	2012-11-02							1					145	172	242	229	207	187	258	238		B3	La19															1
Lac12-30	2012-11-18				1								145	175	245	217	157	176	128	219		A10	La4-5		220	234	279	186		La4-2c					1
Lac12-31	2012-11-20								1				145	175	245	217	151	176	128	219		A10	La4-2		325	234	279	186		La4-2b									1
Lac12-32	2012-11-27		1									M	145	175	245	217	151	176	128	219		A10	La4-2		325	234	279	186		La4-2b			1
Lac13-1	2013-06-01							1					149	175	235	229	142	184	100	320		C3	La20															1
	Totals		32	2	4	1		25	4	0	68																						33	2	4	1		24	4	0	68

## Sheet: All Samples
Article DOI: https://doi.org/10.3201/eid2403.170605
Genetic Spatiotemporal Anatomy of Plasmodium vivax Malaria Episodes in Greece, 2009–2013
Table 3. Epidemiologic information on malaria patients and haplotype information, by location, Greece, 2009–2013
Code by date	Date of symptom onset (mm/dd/yyyy)	Country of origin	Regional unit of residence	Municipality of residence	Village/Town of residence	Initial classification (EPIDEMIOLOGICAL)	Year of onset	History of malaria	Year of malaria history	MS7	MS5	MS1	MS12	m3502	MS20	m1501	MS8		msp3		MS16	MSP1f3	Pv3.27	MS10
Lac09-1	2009-08-14	Greece	Laconia	Evrotas	Skala	LA	2009			139	175	245	226	191	#	107	#		A12
Lac09-2	2009-09-05	Greece	Laconia	Evrotas	Glikovrisi	LA	2009			139	175	245	226	191	221	107	256		A12
Lac09-3	2009-09-06	Greece	Laconia	Evrotas	Skala	LA	2009			139	175	245	226	191	221	107	256		A12
Lac09-4	2009-09-07	Greece	Laconia	Evrotas	Skala	LA	2009			139	175	245	226	191	221	107	256		A12
Lac10-1	2010-07-11	Greece	Laconia	Sparti	Sparti	IM	2010			145	178	251	242	#	205	#	245		C3
Lac11-1	2011-05-23	Greece	Laconia	Evrotas	Skala	LA	2011			145	172	242	184	151	238	150	273		A3
Lac11-2	2011-07-22	Greece	Laconia	Evrotas	Elos	LA	2011			145	175	245	217	151	176	128	219		A10
Lac11-3	2011-07-23	Greece	Laconia	Evrotas	Elos	LA	2011			145	175	245	217	151	176	128	219		A10		497	234	279	#
Lac11-4	2011-08-05	Morocco	Laconia	Evrotas	Elos	LA	2011			145	172	248	226	142	205	193	228		A3		280	234	409	207
Lac11-5	2011-08-12	Pakistan	Laconia	Evrotas	Agioi Taxiarches	IM	2011	0		139	175	245	233/217	142	176	121	280		A10		390	261	371	194
Lac11-6	2011-08-27	Greece	Laconia	Evrotas	Agios Georgios	LA	2011			145	175	245	217	151	176	128	219		A10		325	#	279	186
Lac11-7	2011-08-29	Pakistan	Laconia	Evrotas	Agoi Taxiarches/Skala	IM	2011	0		145	175	245	217	#	176	128	219		A10		325	234	279	186
Lac11-8	2011-08-30	Greece	Laconia	Evrotas	Agios Georgios	LA	2011			145	175	245	217	151	176	128	219		A10		325	234	279	186
Lac11-9	2011-09-02	Pakistan	Laconia	Evrotas	Agios Georgios	IM	2011	0		145	175	245	217	151	176/218	128	219		A10		325	234	279	186
Lac11-10	2011-09-02	Pakistan	Laconia	Evrotas	Agios Georgios	IM	2011	0		145	175	245	217	151	176	128	219		A10		325	234	279	186
Lac11-11	2011-09-03	Pakistan	Laconia	Evrotas	Agioi Taxiarches	IM	2011	0		139	175	245	233/217	142	176	121	280		A10		390	261	371	194
Lac11-12	2011-09-05	Pakistan	Laconia	Evrotas	LeiMorocconas	IM	2011	1?	2010	139	175	245	233/217	142	176	121	280		A10		390	261	371	194
Lac11-13	2011-09-10	Pakistan	Laconia	Evrotas	Skala	IM	2011	0		145	175	245	233/217	151	176	128	219		A10		325	#	279	186
Lac11-14	2011-09-10	Greece	Laconia	Evrotas	Elos	LA	2011			139	175	245	233/217	142	176	121	280		A10		390	261	371	194
Lac11-15	2011-09-10	Pakistan	Laconia	Evrotas	LeiMorocconas	IM	2011	0		139	175	245	233	142	176	121	280		A10		390	#	371	194
Lac11-16	2011-09-11	Pakistan	Laconia	Sparti	Lefkochoma	IM	2011	0		155	172	242	214	142	215	262	238		B
Lac11-17	2011-09-12	Greece	Laconia	Evrotas	LeiMorocconas	LA	2011			139	175	245	233/217	142	176	121	280		A10		390	261	371	194
Lac11-18	2011-09-13	Pakistan	Laconia	Evrotas	Agios Georgios	IM	2011			145	175	245	217	151	176	128	219		A10		325	234	279	186
Lac11-19	2011-09-13	Pakistan	Laconia	Evrotas	Skala/LeiMorocconas	IM	2011	0		145	175	245	217	151	176	128	#		A10
Lac11-20	2011-09-14	Greece	Laconia	Evrotas	Agios Georgios	LA	2011			145	175	245	217	151	176	128	219		A10		325	234	279	186
Lac11-21	2011-09-17	Greece	Laconia	Evrotas	Agios Georgios	LA	2011			145	175	245	217	151	176	128	219		A10		497	234	279	186
Lac11-22	2011-09-21	Greece	Laconia	Evrotas	Agios Georgios	LA	2011			145	175	245	217	151	176	128	219		A10		325	234	279	186
Lac11-23	2011-09-24	Greece	Laconia	Evrotas	Skala	LA	2011			145	175	245	217	151	176	#	219		A10
Lac11-24	2011-09-24	Greece	Laconia	Evrotas	LeiMorocconas	LA	2011			139	175	245	233/217	#	176	#	280		A10
Lac11-25	2011-09-25	Greece	Laconia	Evrotas	LeiMorocconas	LA	2011			145	175	245	217	142	176	121	219		A10
Lac11-26	2011-09-26	Greece	Laconia	Evrotas	Agios Georgios	LA	2011			145	175	245	217	151	176	100	219		A10
Lac11-27	2011-09-29	Greece	Laconia	Evrotas	Elos	LA	2011			145	175	245	217	151	176	128	219		A10		325	234	279	186
Lac11-28	2011-09-30	Romania	Laconia	Evrotas	LeiMorocconas	LA	2011			139	175	245	233/217	142	176	128	280		A10
Lac11-29	2011-10-03	Poland	Laconia	Evrotas	Skala	LA	2011	0		145	175	245	217	151	176	128	219		A10		325	234	279	186
Lac11-30	2011-10-18	Greece	Laconia	Evrotas	Agios Georgios	LA	2011			145	175	245	217	151	176	100	219		A10
Lac12-1	2012-03-23	Afghanistan	Laconia	Evrotas	Skala	IM	2012	1	2007 ή 2008	145	172	248	226	142	205	193	295		A3		421	234	409	207
Lac12-2	2012-04-03	Morocco	Laconia	Evrotas	Skala	LA	2011 (onset 2012)			139	175	242	229	142	179	196	225		A3		362	234	189	207
Lac12-3	2012-05-20	Pakistan	Laconia	Evrotas	Elos	IM	2012	0		145	175	245	217	151	176	128	219		A10		325	234	279	186
Lac12-4	2012-06-06	Pakistan	Laconia	Evrotas	Elos	IM	2012	0		145	178	242	217	142	179	165	320		A15
Lac12-5	2012-06-18	Pakistan	Laconia	Evrotas	Skala	IM	2012	0		155	185	238	220	133	176	121	254		C3
Lac12-6	2012-06-30	Greece	Laconia	Evrotas	Skala	LA	2012			145	175	245	217	151	176	128	219		A10		325	234	279	186
Lac12-7	2012-07-07	Afghanistan	Laconia	Evrotas	Skala	IM	2012	1	1992	145	172	242	223	142	179	193	270		C3
Lac12-8	2012-07-08	Pakistan	Laconia	Evrotas	Glikovrisi	IM	2012	1	2010	145	172	242	233	151	205	158	262		A11
Lac12-9	2012-07-17	Pakistan	Laconia	Evrotas	Skala	IM	2012	0		145	172	242	214	217	179	107	235		A15
Lac12-10	2012-07-24	Greece	Laconia	Evrotas	Elos	LA	2012			145	175	245	217	151	176	128	219		A10		325	234	#	186
Lac12-11	2012-07-26	Pakistan	Laconia	Evrotas	Skala	IM	2012	0		145	172	238	217	191	179	135	251		A11
Lac12-12	2012-07-27	Greece	Laconia	Evrotas	Skala	LA	2012			145	175	245	217	151	176	128	219		A10		220	234	279	186
Lac12-13	2012-07-29	Pakistan	Laconia	Evrotas	Glikovrisi	IM	2012	0		139/145	175	238/248	214	142	184	114/121	270		A/C		453	261	350	186
Lac12-14	2012-07-31	Morocco	Laconia	Evrotas	Skala	LA	2012			145	175	245	217	151	176	128	219		A10		#	#	279	#
Lac12-15	2012-08-10	Afghanistan	Laconia	Evrotas	Vlachiotis	IM	2012	1	2000	155	187	242	214	183	202	100	259		B2
Lac12-16	2012-08-14	Greece	Laconia	Evrotas	LeiMorocconas	RELAPSE	2012 - RELAPSE			139	175	245	233/217	142	176	121	280		A10		390	261	371	194
Lac12-17	2012-08-24	Pakistan	Laconia	Evrotas	Glikovrisi	IM	2012	0		145	172	242	229	199	179	199	256		A18
Lac12-18	2012-08-25	Pakistan	Laconia		Agioi Taxiarches	RELAPSE	2012 - RELAPSE			139	175	245	233/217	142	176	121	280		A10		390	261	271	194
Lac12-19	2012-08-26	Pakistan	Laconia	Evrotas	Vlachiotis	IM	2012	0		145	172	245	217	151	182	107	256		A20
Lac12-20	2012-08-27	Greece	Laconia	Evrotas	LeiMorocconas	LA	2011 (onset 2012)			139	175	245	233/217	142	176	121	280		A10
Lac12-21	2012-08-27	Pakistan	Laconia	Evrotas	Geraki	IM	2012	0		152	175	248	226	199	179	107	238		A21
Lac12-22	2012-09-13	Greece	Laconia	Evrotas	Agios Georgios	RELAPSE	2012 - RELAPSE			145	175	245	217	151	176	128	219		A10		497	234	#	186
Lac12-23	2012-09-26	Greece	Laconia	Evrotas	LeiMorocconas	LA	2012			139	175	245	233/217	142	176	121	280		A10		390	261	371	194
Lac12-24	2012-10-03	Greece	Laconia	Evrotas	Skala	RELAPSE	2012 - RELAPSE			145	175	245	217	151	176	128	219		A10
Lac12-25	2012-10-06	Greece	Laconia	Evrotas	Agios Georgios	LA	2012			145	175	245	217	151	176	128	219		A10		325	234	279	186
Lac12-26	2012-10-07	Pakistan	Laconia	Evrotas	Skala	IM	2012	0		145	175	245	217	151	176	128	219		A10		325	#	227	186
Lac12-27	2012-10-11	Greece	Laconia	Evrotas	LeiMorocconas	LA	2012			139	175	245	233/217	142	176	121	280		A10
Lac12-28	2012-10-15	Romania	Laconia	Evrotas	Elos	LA	2012			145	175	245	217	151	176	128	219		A10		325	234	279	186
Lac12-29	2012-11-02	Pakistan	Laconia	Evrotas	Skala	IM	2012	1	2008	145	172	242	229	207	187	258	238		B3
Lac12-30	2012-11-18	Morocco	Laconia	Evrotas	Skala	LA	2012			145	175	245	217	157	176	128	219		A10		220	234	279	186
Lac12-31	2012-11-20	Afghanistan	Laconia	Evrotas	Skala	IM	2012	1	2007	145	175	245	217	151	176	128	219		A10		325	234	279	186
Lac12-32	2012-11-27	Greece	Laconia	Evrotas	Elos	LA	2012			145	175	245/251	217	151	176	128	219		A10		325	234	279	186
Lac13-1	2013-06-01	Pakistan	Laconia	Morocconemvasia	Neapoli	IM	2013	1	2012	149	175	235	229	142	184	100	320		C3
Kar12-1	2012-09-03	Afghanistan	Karditsa	Sofades	Filia	IM	2012	0		149	172	238	229	151	182	107	259		A16
Kar12-2	2012-09-13	Afghanistan	Karditsa	Sofades	Filia	IM	2012	1	2004	149	172	238	229	151	182	107	259		A16		412	261	236	183
Kar12-3	2012-09-15	Afghanistan	Karditsa	Sofades	Filia	IM	2012	0		149	172	238	229	151	182	107	259		A16		412	261	317	183
Kar12-4	2012-09-20	Bangladesh	Karditsa	Sofades	Filia	IM	2012	0		149	172	238	229	151	182	107	259		A16		412	261	320	183
Kar12-5	2012-09-22	Romania	Karditsa	Sofades	Filia	LA	2012			149	172	238	229	151	182	107	259		A16		412	261	317	183
Kar12-6	2012-09-25	Afghanistan	Karditsa	Sofades	Filia	IM	2012	1	2011	149	172	238	229	151	182	107	259		A16		412	261	317	183
Kar12-7	2012-09-25	Afghanistan	Karditsa	Sofades	Filia	IM	2012	1	2006	149	172	238	229	151	182	107	259		A16		412	261	317	183
Kar12-8	2012-09-30	Romania	Karditsa	Sofades	Filia	LA	2012			149	172	238	229	151	182	107	259		A16		412	261	317	183
Kar12-9	2012-09-30	Afghanistan	Karditsa	Sofades	Filia	IM	2012	0		149	172	238	229	151	182	107	259		A16		412	261	320	183
Kar12-10	2012-10-11	Bangladesh	Karditsa	Sofades	Filia	IM	2012	0		149	172	238	229	151	182	107	259		A16		412	261	138	183
Kar12-11	2012-10-30	Afghanistan	Karditsa	Sofades	Filia	IM	2012	0		149	172	238	229	151	182	107	259		A16
Kar13-1	2013-11-02	Greece	Karditsa	Sofades	Filia	LA	2013			149	172	238	229	151	182	107	259		A16
Evi11-1	2011-07-10	Greece	Euboea		Faros Avlidas	LA	2011			145	172	242	220	151	176	121	262		A5
Lar11-1	2011-07-31	Greece	Larissa	Agia	OMoroccolio	LA	2011			149	175	245	229	133	184	276	320		C3
Vio11-1	2011-08-13	Greece	Boeotia	Orhomenos	Orhomenos	LA	2011			149	187	232	226	176	190	135	245		A5
Att11-1	2011-08-25	Greece	East Attica	Saronikos	Kalivia Thorikou	LA	2011			145	172	242	223	142	179	193	270		C3		451	255	304	201
Att11-2	2011-08-25	Greece	East Attica	Marathon	Kato Souli	LA	2011			145	172	242	223	142	179	193	270		C3		371	255	304	198
Att11-3	2011-09-16	Pakistan	West Attica	Elefsina	Elefsina	IM	2011			139	178	238	226	183	218	125	#		C3
Ath11-1	2011-09-26	Pakistan	Athens	Agia Barbara	Agia Barbara	IM	2011			145	185	238	233	151	221	128	235		A4
Att11-4	2011-10-05	Pakistan	East Attica	Acharnes	Menidi	IM	2011			145	172	242	226	151	179	100	277		A2
Cor12-1	2012-01-10	Pakistan	Corfu	Corfu	Kanalia	IM	2012	0		145	178	248	217	151	199	158	248		A5
Ath12-1	2012-01-14	Afghanistan	Athens		Athens	IM	2012	0		149	175	235	214	151	179	100	251		A5
Evi12-1	2012-02-24	Greece	Euboea		Faros Avlidas	RELAPSE	2012- RELAPSE			145	172	242	220	151	179	121	262		A5
Arg12-1	2012-05-24	Pakistan	Argolis	Ermioni	Kranidi	IM	2012	0		145	178	238	214	142	208	143	277		C3
Att12-1	2012-05-25	Greece	East Attica	Marathon	Marathon	LA	2012			145	172	242	223	142	179	193	270		C3		451	255	304	198
Ath12-2	2012-06-01	Afghanistan	Athens		Athens	IM	2012	1	2011	139	178	242	239	151	179	206	280		A5
Vio12-1	2012-06-05	Pakistan	Boeotia	Livadia	Cheronia	IM	2012	1	Yes	139	172	238	223	142	187	128	267		A18
Att12-2	2012-06-22	Pakistan	East Attica	Marathon	Marathon	IM	2012	0		145	172	232	242	191	187	135	242		B6
Att12-3	2012-07-01	Greece	East Attica	Markopoulo	Markopoulo	LA	2012			145	172	242	#	142	#	193	270		C3		451	255	220	198
Att12-4	2012-07-02	Afghanistan	Attica Region			IM	2012	0		155	181	245	229	142	218	100	#		A17
Ait12-1	2012-07-14	Pakistan	Aetolia-Acarnania	Heroic City of Messologi	Aitoliko	IM	2012	0		155	172	238	229	133	179	100	#		B3
Att12-5	2012-07-17	Greece	East Attica	Marathon	Kato Souli	LA	2012			145	172	242	223	142	179	193	270		C3		451	255	304	198
Att12-6	2012-07-30	Pakistan	Attica	Piraeus	Piraeus	IM	2012			145	175	245	217	151	221	121	219		A19
Att12-7	2012-08-08	Pakistan	West Attica	(Detention Centre)		IM	2012			145	172	238	220	142	215	135	#		C1
Att12-8	2012-08-14	Greece	East Attica	Markopoulo	Markopoulo	LA	2012			145	172	242	223	142	179	193	270		C3		371	255	#	198
Xan12-1	2012-08-26	Greece	Xanthi	Avdira	Selino	LA	2012			145	172	242/232	220/246	176/251	176/218	107	225/277		A/C
Ath12-3	2012-09-04	Pakistan	Athens	Agioi Anargiroi- Kamatero	Agioi Anargiroi	IM	2012	1	2010	139	181	238	226	183	199	121	254		A3
VioEvi12-1	2012-09-09	Greece	Boeotia - Euboea		near lake Paralimni	LA	2012			145	178	232	226	167	212	100	259		A22		400	255	451	180
Att12-9	2012-09-14	Pakistan	Attica	Nikaia-Agioi ioannis	Agios Ioannis Renti	IM	2012	0		145	187	238	229	167	173	100	238		A16		395	270	279	201
Att12-10	2012-09-15	Pakistan	Attica	Piraeus	Piraeus	IM	2012	0		145	172	235	226	151	179	135	254		A24
Ath12-4	2012-10-01	Pakistan	Ioannina	Ioannina	Ioannina	IM	2012	0		145	172	232	210	167	212	135	273		A3
Ion12-1	2012-10-01	Pakistan	Athens	Nea Ionia	Nea Ionia	IM	2012	0		139/149	178	238/245	226/233	183/199	170/202	107/114	285		A/C
Evi12-2	2012-10-16	Pakistan	Euboea	Chalkida	Chalkida	IM	2012			145	181	235	229	#	179	100	248		A5
Att12-11	2012-11-11	Pakistan	West Attica	Aspropirgos	Aspropirgos	IM	2012	0		145	187	251	223	160	179	114	259		A2
Cre12-1	2012-11-23	Pakistan	Chania	Chania	Moroccournies	IM	2012	1	2011	139	172	248	#	151	182	158	320		B2
Ath13-1	2012-08-01	Pakistan	Athens	Ilio	Ilio	IM	2012			139	181	238	217	151	196	165	285		A14
Ait13-1	2012-08-01	Pakistan	Aetolia-Acarnania	Nafpaktia	Nafpaktos	IM	2012			145	172	242	220	142	215	206	235		C3
Att13-1	2013-07-09	Pakistan	Attica	Nikaia-Agioi ioannis	Agios Ioannis Renti	IM	2013			145	172	245	#	142	199	93	222		A3
Evi13-1	2013-09-27	Greece	Evros	Alexandroupoli	Feres	LA	2013			145	185	235	214	160	179	114	254		A18
Evi13-2	2013-10-22	Greece	Evros	Alexandroupoli	Feres	LA	2013			145	187	235	214	160	176	114	254		A18
